# Supplementary material for: Young Australian Adults Prefer Video Posts for Dissemination of Nutritional Information over the Social Media Platform Instagram: A Pilot Cross-Sectional Survey
Source: Nutrients. 2022 Oct 19;14(20):4382. doi: 10.3390/nu14204382 (PMC9610946; doi:10.3390/nu14204382)
Supplement: Supplementary file 1 [file nutrients-14-04382-s001.zip]

Archive with 1 entries (1 files):
- nutrients-1932372-supplementary.pdf
